# Supplementary material for: The Impact of Free and Nanoencapsulated Banana and Apple Peels Extracts on the Physicochemical, Oxidative Stability, Microbial and Sensory Properties of Whipped Cream
Source: Food Sci Nutr. 2025 Jul 16;13(7):e70652. doi: 10.1002/fsn3.70652 (PMC12267888; doi:10.1002/fsn3.70652)
Supplement: Supplementary file 3 — Data S1. [file FSN3-13-e70652-s001.zip › Supplementary materials/Supplementary materials.xlsx]

## Sheet: Table Legend
No	Title
Table S1	Description of GWAS Summary Statistics
Table S2	Description of instrumental variables
Table S3	Linkage disequilibrium (LD) between rs174546 and IVs located on chromosome 11
Table S4	Results of Two-Sample MR analysis using full IVs

## Sheet: TableS1
Description of GWAS Summary Statistics
Traits	Accession Number*	Sample Sizes	ncase	ncontrol	Population	Study	Unit
Outcome
Myopia	ukb-b-6353	460536	37362	423174	UK Biobank	Ben et al	Categorical
High Myopia	-	50372	2737	47635	UK Biobank	Boutin T et al	Categorical
Refractive error	-	351091	-	-	UK Biobank+GERA+CREAM	Hysi et al	Continuous
Exposure
Total omega-3 PUFA	-	8751	-	-	METSIM/FINRISK	Locke et al	Continuous
Docosahexaenoic acid	-	8751	-	-	METSIM/FINRISK	Locke et al	Continuous	·
Eicosapentaenoic Acid	-	8866	-	-	CHARGE	Lemaitre et al	Continuous
Docosapentaenoic acid	-	8866	-	-	CHARGE	Lemaitre et al	Continuous
Alpha-Linolenic Acid	-	8866	-	-	CHARGE	Lemaitre et al	Continuous
Total omega-3 PUFA	-	8751	-	-	METSIM/FINRISK	Locke et al	Continuous
*GWAS summary datasets are from the MRC IEU OpenGWAS database (https://gwas.mrcieu.ac.uk/).

## Sheet: TableS2
Description of instrumental variables
Instrumental variables (IVs)	Effect allele	reference allele	effect allele frequency	beta	se	r2*	F statistics**	Representing FADS gene region	KEEP
Total omega-3 fatty acid (Locke et al)
rs2229738	T	C	0.1637	-0.1273	0.02119	0.00410724	36.0824	no	yes
rs187429064	G	A	0.05548	-0.2302	0.03368	0.00531002	46.7054	no	yes（except for RSE）
rs2228603	T	C	0.06224	-0.2205	0.03288	0.00511293	44.9629	no	yes
rs10882229	G	A	0.3827	-0.08325	0.01642	0.00292881	25.6994	no	yes
rs174546	T	C	0.42536	-0.3234	0.01633	0.0428953	392.11	yes	yes
rs75306442	T	C	0.18741	-0.1051	0.01989	0.00318049	27.9149	no	yes
Docosahexaenoic Acid (Locke et al)
rs2228603	T	C	0.06224	0.06224	0.03286	0.00479185	42.1257	no	yes
rs2229738	T	C	0.1637	-0.1352	0.02117	0.00463911	40.7767	no	yes
rs174547	C	T	0.42499	-0.2931	0.01637	0.0353388	320.505	yes	yes
rs75306442	T	C	0.18741	-0.1084	0.01987	0.00338946	29.7552	no	yes
rs187429064	G	A	0.05548	-0.2024	0.03368	0.00410989	36.1059	no	yes
Docosahexaenoic Acid (CHARGE)
rs174547	T	C	0.6833	0.0691	0.0149	0.00241993	21.5023	yes	yes
rs2228603	T	C	0.0781	-0.017	0.0276	4.27891e-05	0.379299	no	no(due to low F statistics)
Docosapentaenoic acid (CHARGE)
rs174547	C	T	0.5897	0.0167	0.0029	0.00372639	33.1542	yes	yes
rs3734398	C	T	0.4265	-0.0404	0.0029	0.0214208	194.03	no	yes
rs780094	C	T	0.3258	0.0746	0.0028	0.0741284	709.682	no	yes
Eicosapentaenoic Acid(CHARGE)
rs3798713	C	G	0.4322	0.035	0.005	0.00549635	48.9889	yes	no(due to palindromic sequence)
rs174538	A	G	0.2804	-0.0834	0.0052	0.0281953	257.174	no	yes
Alpha-Linolenic Acid(CHARGE)
rs174547	T	C	0.6746	-0.0159	0.0009	0.034006	312.041	yes	yes
* r2=(2*EAF*(1-EAF)*BETA^2)/((2*EAF*(1-EAF)*BETA^2)+(2*EAF*(1-EAF)*N*SE^2))
EAF=effect allele frequency; N=Sample Sizes
** F statistics=(r2*(N-2))/(1-r2)

## Sheet: TableS3
Linkage disequilibrium (LD) between rs174546 and IVs located on chromosome 11
SNP	chr	bp	r2 (LD between rs174546)
Total omega-3 fatty acid
rs174546	11	61569830	1
rs75306442	11	61641396	0.006
Docosahexaenoic Acid
rs174547	11	61570783	1
rs75306442	11	61641396	0.006
Docosapentaenoic acid
rs174547	11	61570783	1
Eicosapentaenoic Acid
rs174538	11	61560081	0.858
Alpha-Linolenic Acid
rs174547	11	61570783	1

## Sheet: TableS4
Results of Two-Sample MR analysis using full IVs
Exposure	Outcome	No. SNPs	MR method	Beta	Standard Error	P value
omega-3 fatty acid(Locke et al)	Myopia(ukb-6353)	6	MR Egger	-0.0105386	0.00316757	0.0291867
			Weighted median	-0.00750031	0.00169018	9.09726e-06
			Inverse variance weighted	-0.00649961	0.00158567	4.15014e-05
			Simple mode	-0.00560662	0.00380969	0.201083
			Weighted mode	-0.00744833	0.00188716	0.010885
			MR-RAPS	-0.00654629	0.00162983	5.90575e-05
omega-3 fatty acid(Locke et al)	High myopia(UKBB)	6	MR Egger	-0.0292697	0.00793004	0.0210004
			Weighted median	-0.0188128	0.00439695	1.8808e-05
			Inverse variance weighted	-0.0164386	0.00464908	0.000406416
			Simple mode	-0.0138216	0.00951753	0.206161
			Weighted mode	-0.0203332	0.00442859	0.00588637
			MR-RAPS	-0.0166614	0.00406428	4.14118e-05
omega-3 fatty acid(Locke et al)	Refractive error (Hysi et al)	5	MR Egger	0.0683834	0.0224312	0.0554903
			Weighted median	0.0492713	0.00763528	1.09583e-10
			Inverse variance weighted	0.0443301	0.0120604	0.000237232
			Simple mode	0.0423495	0.0172085	0.0696189
			Weighted mode	0.0485626	0.0080007	0.00372124
			MR-RAPS	0.0453589	0.0070793	1.48155e-10
Docosahexaenoic acid(Locke et al)	Myopia(ukb-6353)	5	MR Egger	-0.0143647	0.00479049	0.057734
			Weighted median	-0.00803766	0.00199114	5.42042e-05
			Inverse variance weighted	-0.00725608	0.00175827	3.6779e-05
			Simple mode	-0.00658235	0.00392679	0.168993
			Weighted mode	-0.00839198	0.00208001	0.0156739
			MR-RAPS	-0.00732088	0.00181222	5.35151e-05
Docosahexaenoic acid(Locke et al)	High myopia(UKBB)	5	MR Egger	-0.0463312	0.0119893	0.0306424
			Weighted median	-0.0203355	0.00494194	3.87377e-05
			Inverse variance weighted	-0.0178521	0.00606259	0.00323329
			Simple mode	-0.0176324	0.0106939	0.174527
			Weighted mode	-0.0218909	0.00500137	0.011903
			MR-RAPS	-0.0181766	0.00450893	5.54834e-05
Docosahexaenoic acid(Locke et al)	Refractive error (Hysi et al)	4	MR Egger	0.0895316	0.0387485	0.147078
			Weighted median	0.0536566	0.00854831	3.45457e-10
			Inverse variance weighted	0.0493707	0.0149395	0.000950775
			Simple mode	0.0574011	0.0140227	0.0263612
			Weighted mode	0.05408	0.0092226	0.0098906
			MR-RAPS	0.0507038	0.00791072	1.45997e-10
Docosahexaenoic acid(CHARGE) Replication	Myopia(ukb-6353)	1	Wald ratio	-0.036712	0.00862932	2.09672e-05
			MR-RAPS	-0.036712	0.0121764	0.00256967
Docosahexaenoic acid(CHARGE) Replication	High myopia(UKBB)	1	Wald ratio	-0.0980729	0.0216378	5.8293e-06
			MR-RAPS	-0.0980729	0.0313866	0.00177999
Docosahexaenoic acid(CHARGE) Replication	Refractive error (Hysi et al)	1	Wald ratio	0.23032	0.0363682	2.4044e-10
			MR-RAPS	0.23032	0.0631027	0.000262321
Eicosapentaenoic acid(CHARGE)	Myopia(ukb-6353)	1	Wald ratio	-0.0360215	0.00838971	1.75853e-05
			MR-RAPS	-0.0313568	0.00760187	3.70917e-05
Eicosapentaenoic acid(CHARGE)	High myopia(UKBB)	1	Wald ratio	-0.0906806	0.0210431	1.6379e-05
			MR-RAPS	-0.0789378	0.0190717	3.48812e-05
Eicosapentaenoic acid(CHARGE)	Refractive error (Hysi et al)	1	Wald ratio	0.202791	0.0353788	9.92533e-09
			MR-RAPS	0.176531	0.0328754	7.88721e-08
Docosapentaenoic Acid(CHARGE)	Myopia(ukb-6353)	3	MR Egger	-0.0591228	0.0179546	0.187696
			Weighted median	-0.022084	0.00724518	0.00230299
			Inverse variance weighted	-0.0211457	0.0157647	0.179813
			Simple mode	0.010964	0.023679	0.688845
			Weighted mode	-0.028378	0.00799682	0.0710502
			MR-RAPS	-0.0214183	0.00686085	0.00179736
Docosapentaenoic Acid(CHARGE)	High myopia(UKBB)	3	MR Egger	-0.220085	0.0359541	0.103091
			Weighted median	-0.0592838	0.0182236	0.00114141
			Inverse variance weighted	-0.0469601	0.0662712	0.47857
			Simple mode	-0.0313332	0.0301149	0.40739
			Weighted mode	-0.06849	0.0184686	0.0656357
			MR-RAPS	-0.0486478	0.0170026	0.00422056
Docosapentaenoic Acid(CHARGE)	Refractive error (Hysi et al)	3	MR Egger	0.469963	0.130649	0.17262
			Weighted median	0.195308	0.029483	3.48608e-11
			Inverse variance weighted	0.161987	0.126086	0.198886
			Simple mode	0.180331	0.0349532	0.0355765
			Weighted mode	0.198963	0.0310134	0.0234461
			MR-RAPS	0.16938	0.0289031	4.62112e-09
Alpha-Linolenic Acid(CHARGE)	Myopia(ukb-6353)	1	Wald ratio	0.159547	0.0375023	2.09672e-05
			MR-RAPS	0.159547	0.0386917	3.83361e-05
Alpha-Linolenic Acid(CHARGE)	High myopia(UKBB)	1	Wald ratio	0.426216	0.0940359	5.8293e-06
			MR-RAPS	0.426216	0.0975216	1.23973e-05
Alpha-Linolenic Acid(CHARGE)	Refractive error (Hysi et al)	1	Wald ratio	-1.00095	0.158053	2.4044e-10
			MR-RAPS	-1.00095	0.16862	2.91847e-09
